# Supplementary material for: Bacurd1/Kctd13 and Bacurd2/Tnfaip1 are interacting partners to Rnd proteins which influence the long-term positioning and dendritic maturation of cerebral cortical neurons
Source: Neural Dev. 2016 Mar 11;11:7. doi: 10.1186/s13064-016-0062-1 (PMC4788816; doi:10.1186/s13064-016-0062-1)
Supplement: Additional file 1: Figure S1. — Kctd13 and Tnfaip1 are putative interacting partners to Rnd2 and Rnd3 which are expressed in mouse and human tissues. (ZIP 322 kb) [file 13064_2016_62_MOESM1_ESM.zip]

Archive with 3 entries (3 files):
- legends.docx
- NDEV-D-15-00024_Additional File 1 Figure S1C_D.pdf
- NDEV-D-15-00024_Additional File 1 Figure S1A_B.pdf
