# Supplementary material for: Bacurd1/Kctd13 and Bacurd2/Tnfaip1 are interacting partners to Rnd proteins which influence the long-term positioning and dendritic maturation of cerebral cortical neurons
Source: Neural Dev. 2016 Mar 11;11:7. doi: 10.1186/s13064-016-0062-1 (PMC4788816; doi:10.1186/s13064-016-0062-1)
Supplement: Additional file 2: Figure S2. — The effects of Bacurd1/Kctd13 and Bacurd2/Tnfaip1 on cell positioning and cortical identity. (ZIP 2329 kb) [file 13064_2016_62_MOESM2_ESM.zip]

Archive with 4 entries (4 files):
- legends.docx
- NDEV-D-15-00024_Additional File 2 Figure S2D_H.pdf
- NDEV-D-15-00024_Additional File 2 Figure S2C.pdf
- NDEV-D-15-00024_Additional File 2 Figure S2A_B.pdf
