# Supplementary material for: Bacurd1/Kctd13 and Bacurd2/Tnfaip1 are interacting partners to Rnd proteins which influence the long-term positioning and dendritic maturation of cerebral cortical neurons
Source: Neural Dev. 2016 Mar 11;11:7. doi: 10.1186/s13064-016-0062-1 (PMC4788816; doi:10.1186/s13064-016-0062-1)
Supplement: Additional file 3: Figure S3. — Analysis of dendritic branching in layer II/III projection neurons of the postnatal P17 cortex. (PDF 650 kb) [file 13064_2016_62_MOESM3_ESM.zip]

Archive with 2 entries (2 files):
- legends.docx
- 13064_2016_62_MOESM3_ESM.pdf
